# Supplementary material for: A Flexible Piezocapacitive Pressure Sensor with Microsphere-Array Electrodes
Source: Nanomaterials (Basel). 2023 May 23;13(11):1702. doi: 10.3390/nano13111702 (PMC10254135; doi:10.3390/nano13111702)
Supplement: Supplementary file 1 [file nanomaterials-13-01702-s001.zip]

Archive with 1 entries (1 files):
- nanomaterials-2372085-supplementary.pdf
